# Supplementary material for: A single pair of leucokinin neurons are modulated by feeding state and regulate sleep–metabolism interactions
Source: PLoS Biol. 2019 Feb 13;17(2):e2006409. doi: 10.1371/journal.pbio.2006409 (PMC6391015; doi:10.1371/journal.pbio.2006409)
Supplement: S1 Data — In addition, mean values and statistical analyses are included in the file for all conditions described. (XLSX) [file pbio.2006409.s005.xlsx]

## Sheet: Fig 1 C
Fig 1C	Sleep = min/24hrs
	Fed	Starved	Fed	Starved	Fed	Starved
	UAS-dicr2;Lk-GAL4/+		UAS-Lk-RNAi #14091/+		UAS-dicr2;Lk-GAL4>UAS-Lk-RNAi #14091
			880	755	460	665
	935	575	1085	695	1035	1400
	815	665		455	790	615
	860	700	1195	555	570	760
	690	570	785	505	290	680
	790	645	925	685	820	540
	680	715
	905	805
	840	650
	855	640
	700	610
	770	765
	1070	710
	895	590
	885	465
	690	540	975	635	715	765
	750	745	795	570	1155	765
	810	600	885	635	655	645
	700	540	1110	790	980	755
			615	455	1055	725
	670	690	1060	635	820	830
	670	800	720	725	650	860
			935	630
	935	340	900	915
	975	555	865	595
	900	520	1020	565
	810	525	1000	755
	655	620	675	555
			1075	700
	710		1315
	675		1020
	690		1030
	755		965
	805		935
	970		940
	745		755
	830		920
	940		1160
	790		1095
	895		970
	750		995
	910		910
	795		845
	750		770
	855		760
			Fed			Starved
	Genotype	Mean (min/24hrs)	SEM	N	Mean (min/24hrs)	SEM	N
	UAS-dicr2;Lk-GAL4/+	807.8	16	41	623.2	21.59	25
	UAS-Lk-RNAi #14091/+	939.6	25.6	35	640.5	25.87	20
	UAS-dicr2;Lk-GAL4>UAS-Lk-RNAi #14091	768.8	69.17	13	769.6	57.88	13
	Two-way ANOVA	Ordinary
	Alpha	0.05
	Source of Variation	% of total variation	P value	P value summary	Significant?
	Interaction	10.59	< 0.0001	****	Yes
	Row Factor	2.737	0.0637	ns	No
	Column Factor	17.97	< 0.0001	****	Yes
	ANOVA table	SS	DF	MS	F (DFn, DFd)	P value
	Interaction	463005	2	231502	F (2, 141) = 10.87	P < 0.0001
	Row Factor	119621	2	59810	F (2, 141) = 2.809	P = 0.0637
	Column Factor	785668	1	785668	F (1, 141) = 36.89	P < 0.0001
	Residual	3003000	141	21296
	Tukey's multiple comparisons test	Mean Diff.	95% CI of diff.	Significant?	Summary	Adjusted P Value
	UAS-dicr2;Lk-GAL4/+:Fed vs. UAS-dicr2;Lk-GAL4/+:Starved	184.6	77.61 to 291.6	Yes	****	< 0.0001
	UAS-dicr2;Lk-GAL4/+:Fed vs. UAS-Lk-RNAi #14091/+:Fed	-131.8	-228.8 to -34.77	Yes	**	0.0019
	UAS-dicr2;Lk-GAL4/+:Fed vs. UAS-Lk-RNAi #14091/+:Starved	167.3	52.30 to 282.3	Yes	***	0.0007
	UAS-dicr2;Lk-GAL4/+:Fed vs. UAS-dicr2;Lk-GAL4>UAS-Lk-RNAi #14091:Fed	39	-95.21 to 173.2	No	ns	0.9596
	UAS-dicr2;Lk-GAL4/+:Fed vs. UAS-dicr2;Lk-GAL4>UAS-Lk-RNAi #14091:Starved	38.2	-96.01 to 172.4	No	ns	0.963
	UAS-dicr2;Lk-GAL4/+:Starved vs. UAS-Lk-RNAi #14091/+:Fed	-316.4	-426.8 to -206.0	Yes	****	< 0.0001
	UAS-dicr2;Lk-GAL4/+:Starved vs. UAS-Lk-RNAi #14091/+:Starved	-17.3	-143.8 to 109.2	No	ns	0.9987
	UAS-dicr2;Lk-GAL4/+:Starved vs. UAS-dicr2;Lk-GAL4>UAS-Lk-RNAi #14091:Fed	-145.6	-289.8 to -1.425	Yes	*	0.0463
	UAS-dicr2;Lk-GAL4/+:Starved vs. UAS-dicr2;Lk-GAL4>UAS-Lk-RNAi #14091:Starved	-146.4	-290.6 to -2.225	Yes	*	0.0443
	UAS-Lk-RNAi #14091/+:Fed vs. UAS-Lk-RNAi #14091/+:Starved	299.1	180.9 to 417.3	Yes	****	< 0.0001
	UAS-Lk-RNAi #14091/+:Fed vs. UAS-dicr2;Lk-GAL4>UAS-Lk-RNAi #14091:Fed	170.8	33.85 to 307.7	Yes	**	0.0057
	UAS-Lk-RNAi #14091/+:Fed vs. UAS-dicr2;Lk-GAL4>UAS-Lk-RNAi #14091:Starved	170	33.05 to 306.9	Yes	**	0.006
	UAS-Lk-RNAi #14091/+:Starved vs. UAS-dicr2;Lk-GAL4>UAS-Lk-RNAi #14091:Fed	-128.3	-278.5 to 21.91	No	ns	0.1409
	UAS-Lk-RNAi #14091/+:Starved vs. UAS-dicr2;Lk-GAL4>UAS-Lk-RNAi #14091:Starved	-129.1	-279.3 to 21.11	No	ns	0.1362
	UAS-dicr2;Lk-GAL4>UAS-Lk-RNAi #14091:Fed vs. UAS-dicr2;Lk-GAL4>UAS-Lk-RNAi #14091:Starved	-0.8	-166.2 to 164.6	No	ns	> 0.9999
	Test details	Mean 1	Mean 2	Mean Diff.	SE of diff.	N1	N2
								q	DF
	UAS-dicr2;Lk-GAL4/+:Fed vs. UAS-dicr2;Lk-GAL4/+:Starved	807.8	623.2	184.6	37.03	41	25
	UAS-dicr2;Lk-GAL4/+:Fed vs. UAS-Lk-RNAi #14091/+:Fed	807.8	939.6	-131.8	33.58	41	35	7.05	141
	UAS-dicr2;Lk-GAL4/+:Fed vs. UAS-Lk-RNAi #14091/+:Starved	807.8	640.5	167.3	39.8	41	20	5.55	141
	UAS-dicr2;Lk-GAL4/+:Fed vs. UAS-dicr2;Lk-GAL4>UAS-Lk-RNAi #14091:Fed	807.8	768.8	39	46.45	41	13	5.944	141
	UAS-dicr2;Lk-GAL4/+:Fed vs. UAS-dicr2;Lk-GAL4>UAS-Lk-RNAi #14091:Starved	807.8	769.6	38.2	46.45	41	13	1.187	141
	UAS-dicr2;Lk-GAL4/+:Starved vs. UAS-Lk-RNAi #14091/+:Fed	623.2	939.6	-316.4	38.21	25	35	1.163	141
	UAS-dicr2;Lk-GAL4/+:Starved vs. UAS-Lk-RNAi #14091/+:Starved	623.2	640.5	-17.3	43.78	25	20	11.71	141
	UAS-dicr2;Lk-GAL4/+:Starved vs. UAS-dicr2;Lk-GAL4>UAS-Lk-RNAi #14091:Fed	623.2	768.8	-145.6	49.9	25	13	0.5588	141
	UAS-dicr2;Lk-GAL4/+:Starved vs. UAS-dicr2;Lk-GAL4>UAS-Lk-RNAi #14091:Starved	623.2	769.6	-146.4	49.9	25	13	4.126	141
	UAS-Lk-RNAi #14091/+:Fed vs. UAS-Lk-RNAi #14091/+:Starved	939.6	640.5	299.1	40.91	35	20	4.149	141
	UAS-Lk-RNAi #14091/+:Fed vs. UAS-dicr2;Lk-GAL4>UAS-Lk-RNAi #14091:Fed	939.6	768.8	170.8	47.4	35	13	10.34	141
	UAS-Lk-RNAi #14091/+:Fed vs. UAS-dicr2;Lk-GAL4>UAS-Lk-RNAi #14091:Starved	939.6	769.6	170	47.4	35	13	5.096	141
	UAS-Lk-RNAi #14091/+:Starved vs. UAS-dicr2;Lk-GAL4>UAS-Lk-RNAi #14091:Fed	640.5	768.8	-128.3	51.99	20	13	5.072	141
	UAS-Lk-RNAi #14091/+:Starved vs. UAS-dicr2;Lk-GAL4>UAS-Lk-RNAi #14091:Starved	640.5	769.6	-129.1	51.99	20	13	3.49	141
	UAS-dicr2;Lk-GAL4>UAS-Lk-RNAi #14091:Fed vs. UAS-dicr2;Lk-GAL4>UAS-Lk-RNAi #14091:Starved	768.8	769.6	-0.8	57.24	13	13	3.512	141
								0.01977	141

## Sheet: Fig 1 D
Fig 1D
			UAS-dicr2;Lk-GAL4/+		UAS-Lk-RNAi #14091/+		UAS-dicr2;Lk-GAL4>UAS-Lk-RNAi #14091
			Mean (min/hr)	SEM	Mean (min/hr)	SEM	Mean (min/hr)	SEM
	1	Fed	10.8333	2.25814	8.97727	2.2324	1.15385	0.830864
	2		20.1389	2.72034	13.0682	2.28872	6.92308	3.22939
	3		30.9722	2.63387	19.7727	2.22276	22.6923	4.55083
	4		37.3611	2.83464	28.1818	2.79256	30	5.60449
	5		33.1944	2.9355	31.25	2.57614	32.3077	5.1458
	6		34.4444	2.54934	29.6591	2.83625	31.1538	3.15994
	7		36.8056	2.7106	27.3864	2.49994	26.1538	3.21025
	8		30.9722	2.89923	20.2273	2.19284	24.6154	2.91226
	9		23.8889	2.68085	9.88636	1.98094	21.5385	3.64202
	10		31.1111	2.94871	9.20455	1.83879	23.4615	4.32585
	11		26.1111	2.79676	4.09091	1.15263	15	5.57582
	12		12.6389	2.24038	2.5	0.619025	5.76923	2.70601
	13		42.6389	2.36111	28.0682	2.42877	32.6923	5.73494
	14		53.0555	1.62175	50.3409	2.17737	46.1538	4.63936
	15		56.1111	1.43802	51.7045	1.81711	50.3846	3.12463
	16		55.4167	1.29675	52.5	1.6855	49.6154	3.6454
	17		56.25	1.31196	51.5909	1.94244	42.6923	5.84565
	18		54.4445	1.31803	53.2955	1.41667	47.6923	4.29726
	19		53.8889	1.53156	53.9773	1.40389	47.6923	3.37864
	20		54.7222	1.89971	54.7727	1.34009	46.1538	4.87517
	21		53.4722	1.55354	53.9773	1.42259	47.3077	4.25981
	22		50.5555	1.95969	53.4091	1.63999	43.0769	4.40492
	23		42.6389	2.73489	51.25	1.45515	44.2308	3.61825
	24		30	1.71362	34.2045	1.19397	30.3846	2.43252
	25	Starved	0.138889	0.138889	0	0	2.69231	2.69231
	26		0	0	0	0	6.15385	4.49907
	27		1.25	0.876841	0.340909	0.192192	5.76923	4.55895
	28		1.52778	0.684855	1.36364	0.616108	5.76923	4.19272
	29		5.27778	1.56784	3.06818	1.27191	7.69231	4.44393
	30		7.36111	1.87386	8.18182	2.3167	20	5.48892
	31		13.4722	2.97356	9.20455	2.3944	32.3077	4.791
	32		10.5556	2.2252	8.52273	1.97487	27.6923	4.98766
	33		7.08333	1.79699	7.95455	1.76079	15.7692	4.34292
	34		4.44444	1.44719	3.97727	1.34624	8.84615	4.49907
	35		2.5	0.809174	2.27273	0.67917	7.30769	4.58591
	36		1.11111	0.693253	0.681818	0.384384	5.76923	4.59397
	37		6.66667	1.75933	8.97727	2.04068	30.7692	4.7652
	38		25.8333	4.20459	32.0455	4.0325	55.7692	1.86449
	39		27.2222	4.48739	35.6818	4.27513	57.3077	2.30769
	40		28.3333	4.46325	35.4545	4.23547	58.4615	1.18546
	41		28.1944	4.38772	34.2045	4.16349	58.0769	1.33235
	42		29.0278	4.56357	35	4.16684	58.4615	1.53846
	43		29.7222	4.62457	33.1818	4.1703	57.6923	1.56231
	44		30	4.74342	32.7273	4.04929	59.6154	0.384615
	45		29.0278	4.60253	30.9091	4.02579	54.6154	3.4651
	46		28.3333	4.56435	31.4773	4.1528	56.5385	2.1472
	47		26.8056	4.43718	30.6818	4.01369	52.6923	2.75119
	48		11.8056	2.05242	9.54545	1.76454	23.0769	4.44116

## Sheet: Fig 1 G
Fig 1G	Sleep = min/24hrs
	Fed	Starved	Fed	Starved	Fed	Starved
	+		LKc275/+		LKc275
	1175	600	980	615	1145	915
	1065	300	1100	560	1350	840
	985	225	1055	595	1170	985
	990	675	890	820	995	1105
	1300	660	1005	825	1140	1000
	1105	595	1090	785	840	950
	1090	615	1045	585	1125	830
	1215	425	715	700	990	1135
	1240	905	1100	695
	1100	380	1170	1110
	1035	640	1000	1025
	970	195
	1350	540
	1045	240
	1200	715
	1385	675
	1125	0	1145	945	1140	900
	1155	640	985	840	820	890
	1195	195	845	895	1225	1430
	1140	690	985	490	730	820
	1260	435	1245	945	970	895
	765	350	950	830	1050	1095
	1070	205	1095	575	995	915
	885	345	1355	745	1015	1020
	1075	550	1155	1010	745	1020
	885	365	910	800	820	755
	965	630	850	685	1075	760
	1060	570	1060	655	990	990
	1155	480	1365	665	870	990
	475	715	1250	645	1125	1055
	1035	0	965	640	1085	1120
	1005	575	1175	705	1000	970
	855	595	940	805	930	955
	1125	475	1145	715	1230	945
	855	560	1280	520
	1100	395	1045	475	965	885
	1390	400	905	730	740	770
	950	120	1175	655	920	855
	970	485	1030	215	1055	1130
	570	0	1105	910	745	845
	1125	745	835	860	975	965
	1200	510	895	560	1140	735
	1005	470	1035	740	755	995
	1000	460	1200	760	920	970
	1065	40	1170	720	870	895
	775	355	1220	575	885	895
	1145	415	1195	520	900	745
			1230	815
	795	385	775	850	1080	930
	955	580	925	840	1140	940
	600	465	650	835	885	1025
	770	640	625	820	805	1105
	650	585	770	655	615	900
	865	625	900	755	920	655
	615	575	790	635	990	965
	790	535	915	730	890	880
			855	810
			840	825
			975	770
			1070	355
			950	280
	775	10	865	775	630	955
	580	610	890	755	1055	455
	415	275	1065	765	905	1110
	855	750	810	810	430	1000
	1080	660	1030	855	935	765
	660	445	900	990	910	750
	705	565	1065	915	1275	995
	830	125	595	645	1185	1090
			1025	565	1050	930
			1030	850	995	1135
			630	685	920	680
			615	690	810	635
			Fed			Starved
	Genotype	Mean (min/24hrs)	SEM	N	Mean (min/24hrs)	SEM	N
	+	977.3	27.99	63	460.1	26.62	63
	LKc275/+	991	21	68	726.8	19.94	68
	LKc275	963.2	22.61	58	928	20	58
	Two-way ANOVA	Ordinary
	Alpha	0.05
	Source of Variation	% of total variation	P value	P value summary	Significant?
	Interaction	13.73	< 0.0001	****	Yes
	Row Factor	12.38	< 0.0001	****	Yes
	Column Factor	26.24	< 0.0001	****	Yes
	ANOVA table	SS	DF	MS	F (DFn, DFd)	P value
	Interaction	3647000	2	1823000	F (2, 372) = 53.57	P < 0.0001
	Row Factor	3290000	2	1645000	F (2, 372) = 48.33	P < 0.0001
	Column Factor	6972000	1	6972000	F (1, 372) = 204.9	P < 0.0001
	Residual	12660000	372	34035
	Number of families	1
	Number of comparisons per family	15
	Alpha	0.05
	Tukey's multiple comparisons test	Mean Diff.	95% CI of diff.	Significant?	Summary	Adjusted P Value
	+:Fed vs. +:Starved	517.2	423.0 to 611.4	Yes	****	< 0.0001
	+:Fed vs. LKc275/+:Fed	-13.7	-106.1 to 78.72	No	ns	0.9982
	+:Fed vs. LKc275/+:Starved	250.5	158.1 to 342.9	Yes	****	< 0.0001
	+:Fed vs. LKc275:Fed	14.1	-82.07 to 110.3	No	ns	0.9983
	+:Fed vs. LKc275:Starved	49.3	-46.87 to 145.5	No	ns	0.6846
	+:Starved vs. LKc275/+:Fed	-530.9	-623.3 to -438.5	Yes	****	< 0.0001
	+:Starved vs. LKc275/+:Starved	-266.7	-359.1 to -174.3	Yes	****	< 0.0001
	+:Starved vs. LKc275:Fed	-503.1	-599.3 to -406.9	Yes	****	< 0.0001
	+:Starved vs. LKc275:Starved	-467.9	-564.1 to -371.7	Yes	****	< 0.0001
	LKc275/+:Fed vs. LKc275/+:Starved	264.2	173.6 to 354.8	Yes	****	< 0.0001
	LKc275/+:Fed vs. LKc275:Fed	27.8	-66.66 to 122.3	No	ns	0.9592
	LKc275/+:Fed vs. LKc275:Starved	63	-31.46 to 157.5	No	ns	0.3973
	LKc275/+:Starved vs. LKc275:Fed	-236.4	-330.9 to -141.9	Yes	****	< 0.0001
	LKc275/+:Starved vs. LKc275:Starved	-201.2	-295.7 to -106.7	Yes	****	< 0.0001
	LKc275:Fed vs. LKc275:Starved	35.2	-62.94 to 133.3	No	ns	0.9085
	Test details	Mean 1	Mean 2	Mean Diff.	SE of diff.	N1	N2	q	DF
	+:Fed vs. +:Starved	977.3	460.1	517.2	32.87	63	63	22.25	372
	+:Fed vs. LKc275/+:Fed	977.3	991	-13.7	32.26	63	68	0.6006	372
	+:Fed vs. LKc275/+:Starved	977.3	726.8	250.5	32.26	63	68	10.98	372
	+:Fed vs. LKc275:Fed	977.3	963.2	14.1	33.57	63	58	0.594	372
	+:Fed vs. LKc275:Starved	977.3	928	49.3	33.57	63	58	2.077	372
	+:Starved vs. LKc275/+:Fed	460.1	991	-530.9	32.26	63	68	23.27	372
	+:Starved vs. LKc275/+:Starved	460.1	726.8	-266.7	32.26	63	68	11.69	372
	+:Starved vs. LKc275:Fed	460.1	963.2	-503.1	33.57	63	58	21.19	372
	+:Starved vs. LKc275:Starved	460.1	928	-467.9	33.57	63	58	19.71	372
	LKc275/+:Fed vs. LKc275/+:Starved	991	726.8	264.2	31.64	68	68	11.81	372
	LKc275/+:Fed vs. LKc275:Fed	991	963.2	27.8	32.97	68	58	1.192	372
	LKc275/+:Fed vs. LKc275:Starved	991	928	63	32.97	68	58	2.702	372
	LKc275/+:Starved vs. LKc275:Fed	726.8	963.2	-236.4	32.97	68	58	10.14	372
	LKc275/+:Starved vs. LKc275:Starved	726.8	928	-201.2	32.97	68	58	8.629	372
	LKc275:Fed vs. LKc275:Starved	963.2	928	35.2	34.26	58	58	1.453	372

## Sheet: Fig 1H
Fig 1H
			+		Lkc275/+		Lkc275
			Mean (min/hr)	SEM	Mean (min/hr)	SEM	Mean (min/hr)	SEM
	1	Fed	12.3016	1.89937	19.7059	2.13638	7.24138	1.42981
	2		18.8889	2.30886	31.4706	2.00159	15.5172	1.81031
	3		26.6667	2.28813	35.5882	2.09133	25.5172	1.95491
	4		32.1429	2.32066	37.2059	1.94972	33.1897	2.10039
	5		36.3492	2.02141	36.6912	1.77043	35.0862	2.26927
	6		38.4921	2.02277	38.75	1.93273	37.931	2.0021
	7		37.5397	2.06423	37.5	1.91024	37.3276	2.15904
	8		35.2381	1.95124	34.2647	1.91531	34.3965	2.15856
	9		36.4286	1.93146	33.75	1.84857	33.3621	1.96147
	10		38.0159	2.19837	28.0147	2.00455	30.431	1.89837
	11		33.0159	2.20998	22.9412	2.25229	24.4828	2.07865
	12		23.6508	2.31097	15.7353	1.69654	18.1034	1.8067
	13		43.0159	2.28404	44.5588	1.76772	46.8103	1.37879
	14		52.5397	1.53835	53.3088	1.41177	55.5172	1.27027
	15		53.0952	1.54066	54.1176	1.20333	56.2931	0.916676
	16		53.6508	1.32527	54.1176	1.09843	55.8621	1.04452
	17		52.2222	1.51278	53.75	1.12525	56.2931	0.924889
	18		52.4603	1.57941	54.7059	0.912564	54.9138	1.23281
	19		53.3333	1.40404	53.8235	1.2267	54.9138	1.24502
	20		51.9841	1.44244	53.6765	1.20185	54.569	1.19414
	21		51.0318	1.68636	53.2353	1.17948	52.3276	1.62787
	22		52.6984	1.50875	53.0147	1.14346	51.3793	1.50012
	23		49.2857	1.73019	51.4706	1.28329	51.1207	1.63634
	24		43.3333	1.37642	41.6912	1.04029	41.1207	1.60366
	25	Starved	3.96825	1.60069	0.441176	0.309622	3.62069	1.21615
	26		2.77778	1.02314	2.5	0.682948	10	1.66364
	27		2.46032	1.04233	7.05882	1.42963	16.0345	1.68513
	28		2.77778	1.26383	11.7647	1.63225	21.3793	1.87234
	29		3.4127	1.16389	15.7353	1.80923	22.931	1.9485
	30		5	1.42665	21.8382	1.98464	29.7414	1.94223
	31		4.7619	1.19966	24.2647	1.90957	33.1897	2.22963
	32		7.61905	1.53829	25.8088	2.02218	36.8965	1.9321
	33		5.79365	1.23529	22.4265	1.80385	33.4483	2.04015
	34		4.68254	1.16416	20.7353	1.78788	35.6897	2.12456
	35		1.42857	0.559201	13.3824	1.44948	28.8793	2.16543
	36		0.396825	0.20558	7.5	1.01298	19.4828	1.89999
	37		10.5556	1.73113	7.05882	1.22275	28.5345	1.97921
	38		30.2381	2.65683	40.2206	2.25278	53.0172	1.81968
	39		33.1746	2.74655	46.9853	2.07978	57.5862	0.730062
	40		32.5397	2.80779	48.6765	1.86701	57.5862	0.854168
	41		36.6667	2.84656	48.9706	1.65493	55.2586	1.42052
	42		37.2222	2.89953	51.4706	1.6632	56.5517	1.12851
	43		39.2857	2.92608	53.4559	1.43355	57.069	1.02918
	44		39.3651	2.96008	53.9706	1.51289	56.4655	0.886893
	45		40.1587	2.72001	54.6324	1.49375	57.4138	0.687383
	46		42.3016	2.9608	52.5	1.42296	55.6897	1.2264
	47		43.4921	2.80725	52.6471	1.36779	55.6897	1.32138
	48		30.3175	2.40507	42.7206	1.40719	46.8103	1.45355

## Sheet: Fig 1 L
Fig 1 L			+		Lk+/-		Lk-/-
			Mean (min/hr)	SEM	Mean (min/hr)	SEM	Mean (min/hr)	SEM
	1	Fed	17.4051	1.7945	10.7857	1.24043	22.1111	2.31098
	2		25.6329	2.01497	22.2857	1.67704	32.7778	2.03849
	3		32.0253	2.10777	30.3571	1.83513	41.4444	1.67137
	4		32.4684	1.86112	35.8571	1.42432	40.1111	1.70774
	5		37.7215	1.68955	38.3571	1.83062	38.8889	1.88621
	6		39.3671	1.76603	37.2143	1.56844	39.5555	1.69538
	7		40.3798	1.78523	34.7857	1.54114	41.2222	1.79896
	8		37.0886	1.69628	31.5714	1.47281	44.2222	1.7549
	9		36.3924	1.67783	27.1429	1.65494	40.4445	1.71021
	10		36.7089	1.92964	26.6429	1.67407	36.5555	1.75394
	11		34.1772	1.9139	23.5	1.64169	36.1111	1.59615
	12		24.3671	1.92012	16.5714	1.61368	29.5556	2.24633
	13		44.4304	1.66095	37.2857	1.5653	37.8889	2.50499
	14		54.7468	0.965566	51.4286	1.47492	49.8889	1.51998
	15		53.7342	1.17955	51.7143	1.46698	50.8889	1.57545
	16		54.6835	1.06713	51.8571	1.23011	52.2222	1.53705
	17		53.4177	1.20701	50.9286	1.29617	48.5556	1.95028
	18		53.1646	1.08536	49.7143	1.61157	52.1111	1.55285
	19		53.2278	1.31478	50.6429	1.3418	49.4445	1.88175
	20		53.6709	1.19744	49.7143	1.36461	49.8889	1.65518
	21		53.2911	1.12468	49.7857	1.31261	52.3333	1.68625
	22		53.3544	1.21764	48.2143	1.42818	50.4445	1.41976
	23		50.443	1.32447	46.7143	1.73231	50.4445	1.52274
	24		40.6329	1.03637	36.5	1.02933	36.1111	1.73997
	25	Starved	5.6962	1.67976	4.5	1.05319	24.5556	2.68188
	26		6.13924	1.64119	10.5	1.47845	26.3333	2.33766
	27		7.27848	1.63338	18.5	2.00504	31.3333	2.43294
	28		7.65823	1.73466	23	1.97395	29.6667	2.23268
	29		7.1519	1.60554	28.9286	1.88404	36.6667	2.02883
	30		10.6962	1.81445	32.4286	1.68646	36.1111	2.08947
	31		13.6076	2.12009	31	1.61707	38	1.96818
	32		11.1392	1.63624	33.3571	1.5421	38.6667	2.24958
	33		10.5696	1.79479	25.4286	1.55221	35	2.04124
	34		8.5443	1.67109	21.4286	1.73009	33.7778	2.18556
	35		6.20253	1.76797	15.3571	1.51364	27.8889	2.12304
	36		4.55696	1.68328	6	0.973776	22.7778	2.80492
	37		18.038	2.14573	25.5	1.70904	19.7778	2.68251
	38		37.5949	2.48145	55	0.915702	41.7778	3.1589
	39		40.0633	2.45123	56.5	0.77051	55.4445	1.32785
	40		40.2532	2.51883	56.5714	0.918765	54.2222	1.53211
	41		37.6582	2.48794	56.2857	0.896772	51.2222	2.09108
	42		38.4177	2.47274	55.2143	0.956809	51.8889	2.01189
	43		41.519	2.43606	54.2857	1.39611	53.5556	1.68641
	44		41.0759	2.5473	56.7857	0.938236	53.5556	1.72344
	45		44.3671	2.42607	54.0714	1.30413	51.7778	1.78487
	46		45.0633	2.55656	53.2143	1.23793	48.5556	1.95028
	47		43.9241	2.49581	52.4286	1.47352	50.4445	1.87906
	48		31.4557	2.40555	34.4286	1.91037	40	2.14382

## Sheet: Fig 1 K
Fig 1K	Sleep = min/24hrs
	Fed	Starved	Fed	Starved	Fed	Starved
	+		Lk+/-		Lk -/-
	975	525	1180	1015	1105	1055
	1205	725	925	825	1040	900
	880	405	980	855	750	965
	1085	595	650	795	875	1040
	970	595	780	570	765	630
	500	695	725	825	1035
	755	570	1150	1000	1020	1000
	1065	590	855	935	1130	1430
	1235	520	990	845	1010	810
	1005	550	1110	880	1020	930
	1050	515	760	760	960	885
	1045	530	950	750
	1130	785	830	790
	910	800	915	750
	1180	510	795	925
	1055	475	780	800	995	910
			705	700	1030	720
	615	680	1090	770	670	1050
	555	155	820	985
	1170	415	1085	965	920	940
	955	545
	955	560	915	995	1185	1000
	845	605	1105	1080	1025	980
	945	645	1035	1070
	870	665	1090	840
	1185	515	925	940
	1020	555
	1065	515
	1165	760
	1250	510
	1015	1005	730	1030	1055	1060
	1065	365	785	905	1015	835
	610	30	870	1010	1155	940
	705	30	780	740	990	670
	835	445	750	765	1035	940
	980	510	825	845	1035	1085
	1055	355	895	975	1105	695
	860	560	740	770	1010	1020
	1300	720			1165
	805	0
	1150	650
	720	185
	1090	355
	665	505
	665	275
	995	690	965	810	1080	1100
	1100	690	1055	910	715	805
	995	995	1010	905	1070	1080
	1185	605	875	950	1120	960
	1210	555	865	800	1105	1005
	880	640	960	860	1045	1005
	920	565			1140	825
	790	770	700	620	1200	1280
	1000	265	740	705	965	1065
	1100	435	1085	1040	1150	1005
	1015	990	1145	1050	1160	995
	885	565	815	800
	965	605	965	920
	1190	530	905	705
	1130	530	975	940
			960	810
	745	275	890	825	865	975
	1180	520	1045	1145	1100	945
	1015	515	750	980	1020	920
	1055	135	840	740	1140	1005
	1175	480	820	940	1060	965
	880	265	950	910	965	1000
	1070	425	1040	1035	955	985
	970	270	965	875	1060	715
	1085	785	945	765	1140	1055
	1325	660	955	770	1075	950
	900	1290	765	895	1045	830
	1130	1035	955	690	995	1005
	1005	20	770	825
	1255	580	1155	685
	1175	630	1105	800
	1045	700	970	945
			980	855
			945	675
			935	800
			1215	1030
			Fed			Starved
	Genotype	Mean (min/24hrs)	SEM	N	Mean (min/24hrs)	SEM	N
	+	993.7	20.9	75	540.2	27.07	75
	Lk+/-	919.6	16.43	68	863.5	14.66	68
	Lk -/-	1026	16.85	49	956.7	20.86	47
	Two-way ANOVA	Ordinary
	Two-way ANOVA	Ordinary
	Alpha	0.05
	Source of Variation	% of total variation	P value	P value summary	Significant?
	Interaction	15.66	< 0.0001	****	Yes
	Row Factor	15.54	< 0.0001	****	Yes
	Column Factor	17.17	< 0.0001	****	Yes
	ANOVA table	SS	DF	MS	F (DFn, DFd)	P value
	Interaction	3127000	2	1564000	F (2, 376) = 57.03	P < 0.0001
	Row Factor	3103000	2	1552000	F (2, 376) = 56.59	P < 0.0001
	Column Factor	3428000	1	3428000	F (1, 376) = 125.0	P < 0.0001
	Residual	10310000	376	27417
	Number of families	1
	Number of comparisons per family	15
	Alpha	0.05
	Tukey's multiple comparisons test	Mean Diff.	95% CI of diff.	Significant?	Summary	Adjusted P Value
	+:Fed vs. +:Starved	453.5	376.0 to 531.0	Yes	****	< 0.0001
	+:Fed vs. Lk+/-:Fed	74.1	-5.322 to 153.5	No	ns	0.0832
	+:Fed vs. Lk+/-:Starved	130.2	50.78 to 209.6	Yes	****	< 0.0001
	+:Fed vs. Lk -/-:Fed	-32.3	-119.4 to 54.82	No	ns	0.8961
	+:Fed vs. Lk -/-:Starved	37	-51.24 to 125.2	No	ns	0.8362
	+:Starved vs. Lk+/-:Fed	-379.4	-458.8 to -300.0	Yes	****	< 0.0001
	+:Starved vs. Lk+/-:Starved	-323.3	-402.7 to -243.9	Yes	****	< 0.0001
	+:Starved vs. Lk -/-:Fed	-485.8	-572.9 to -398.7	Yes	****	< 0.0001
	+:Starved vs. Lk -/-:Starved	-416.5	-504.7 to -328.3	Yes	****	< 0.0001
	Lk+/-:Fed vs. Lk+/-:Starved	56.1	-25.24 to 137.4	No	ns	0.3584
	Lk+/-:Fed vs. Lk -/-:Fed	-106.4	-195.3 to -17.52	Yes	**	0.0087
	Lk+/-:Fed vs. Lk -/-:Starved	-37.1	-127.1 to 52.87	No	ns	0.8457
	Lk+/-:Starved vs. Lk -/-:Fed	-162.5	-251.4 to -73.62	Yes	****	< 0.0001
	Lk+/-:Starved vs. Lk -/-:Starved	-93.2	-183.2 to -3.229	Yes	*	0.0374
	Lk -/-:Fed vs. Lk -/-:Starved	69.3	-27.54 to 166.1	No	ns	0.3163
	Test details	Mean 1	Mean 2	Mean Diff.	SE of diff.	N1	N2	q	DF
	+:Fed vs. +:Starved	993.7	540.2	453.5	27.04	75	75	23.72	376
	+:Fed vs. Lk+/-:Fed	993.7	919.6	74.1	27.73	75	68	3.78	376
	+:Fed vs. Lk+/-:Starved	993.7	863.5	130.2	27.73	75	68	6.641	376
	+:Fed vs. Lk -/-:Fed	993.7	1026	-32.3	30.42	75	49	1.502	376
	+:Fed vs. Lk -/-:Starved	993.7	956.7	37	30.8	75	47	1.699	376
	+:Starved vs. Lk+/-:Fed	540.2	919.6	-379.4	27.73	75	68	19.35	376
	+:Starved vs. Lk+/-:Starved	540.2	863.5	-323.3	27.73	75	68	16.49	376
	+:Starved vs. Lk -/-:Fed	540.2	1026	-485.8	30.42	75	49	22.59	376
	+:Starved vs. Lk -/-:Starved	540.2	956.7	-416.5	30.8	75	47	19.12	376
	Lk+/-:Fed vs. Lk+/-:Starved	919.6	863.5	56.1	28.4	68	68	2.794	376
	Lk+/-:Fed vs. Lk -/-:Fed	919.6	1026	-106.4	31.03	68	49	4.85	376
	Lk+/-:Fed vs. Lk -/-:Starved	919.6	956.7	-37.1	31.41	68	47	1.67	376
	Lk+/-:Starved vs. Lk -/-:Fed	863.5	1026	-162.5	31.03	68	49	7.407	376
	Lk+/-:Starved vs. Lk -/-:Starved	863.5	956.7	-93.2	31.41	68	47	4.196	376
	Lk -/-:Fed vs. Lk -/-:Starved	1026	956.7	69.3	33.81	49	47	2.899	376

## Sheet: Fig 2 C
		Sleep = min/24hrs
Fig 2 C		Fed	Starved	Fed	Starved				Fed			Starved			Number of families	1
		Lk-GAL4>UAS-IMP-TNT		Lk-GAL4>UAS-TNT			Genotype	Mean (min/24hrs)	SEM	N	Mean (min/24hrs)	SEM	N		Number of comparisons per family	6
		710	180	940	820		impTNT	739.8	14.7	27	511.8	51.79	28		Alpha	0.05
		875	410	640	340		TNT	876.6	26.29	29	812.6	42.96	29
		665	605	1005	855										Tukey's multiple comparisons test	Mean Diff.	95% CI of diff.	Significant?	Summary	Adjusted P Value
		780	250	1060	780
		765	1305	665	545		Two-way ANOVA	Ordinary							impTNT:Fed vs. impTNT:Starved	228	89.21 to 366.8	Yes	***	0.0002
		660	490				Alpha	0.05							impTNT:Fed vs. TNT:Fed	-136.8	-274.4 to 0.8060	No	ns	0.052
		710	180	940	820										impTNT:Fed vs. TNT:Starved	-72.8	-210.4 to 64.81	No	ns	0.5143
		875	410	640	850		Source of Variation	% of total variation	P value	P value summary	Significant?				impTNT:Starved vs. TNT:Fed	-364.8	-501.1 to -228.5	Yes	****	< 0.0001
		665	605	1005	855		Interaction	2.974	0.0293	*	Yes				impTNT:Starved vs. TNT:Starved	-300.8	-437.1 to -164.5	Yes	****	< 0.0001
		780	250	1060	780		Row Factor	21.17	< 0.0001	****	Yes				TNT:Fed vs. TNT:Starved	64	-71.13 to 199.1	No	ns	0.6056
		765	1305	665	545		Column Factor	9.427	0.0001	***	Yes
		660	490
		665	880	1035	430		ANOVA table	SS	DF	MS	F (DFn, DFd)	P value			Test details	Mean 1	Mean 2	Mean Diff.	SE of diff.	N1	N2	q	DF
		740	545				Interaction	189787	1	189787	F (1, 109) = 4.880	P = 0.0293
				945	835		Row Factor	1351000	1	1351000	F (1, 109) = 34.74	P < 0.0001			impTNT:Fed vs. impTNT:Starved	739.8	511.8	228	53.19	27	28	6.062	109
			595	920	1005		Column Factor	601650	1	601650	F (1, 109) = 15.47	P = 0.0001			impTNT:Fed vs. TNT:Fed	739.8	876.6	-136.8	52.74	27	29	3.668	109
		850	400	995	940		Residual	4239000	109	38892					impTNT:Fed vs. TNT:Starved	739.8	812.6	-72.8	52.74	27	29	1.952	109
		830	500	990	1160										impTNT:Starved vs. TNT:Fed	511.8	876.6	-364.8	52.25	28	29	9.874	109
		860	275	935	885										impTNT:Starved vs. TNT:Starved	511.8	812.6	-300.8	52.25	28	29	8.141	109
		750	620	875	895										TNT:Fed vs. TNT:Starved	876.6	812.6	64	51.79	29	29	1.748	109
				985	825
		665	250	1005	1175
		695	300
		865	490	820	690
		630	505	805	915
				780	1280
		700	625	890	400
		745	485	700	480
		680	365	920	635
				950	970
		690	510	930	940
		700	505	595	1060
				725	855

## Sheet: Fig 2 D
Fig 2 D	Sleep = min/24hrs
	Fed	Starved	Fed	Starved				Fed			Starved			Number of families	1
	TshGAL80;Lk-GAL4>UAS-IMP-TNT		TshGAL80;Lk-GAL4>UAS-TNT			Genotype	Mean (min/24hrs)	SEM	N	Mean (min/24hrs)	SEM	N		Number of comparisons per family	6
	720	500	775	1075		TshGAL80;Lk-GAL4>UAS-IMP-TNT	903	26.92	33	480.6	38.4	33		Alpha	0.05
	930	595	840	940		TshGAL80;Lk-GAL4>UAS-TNT	996.7	27.32	41	896.1	39.07	41
			850	1210										Tukey's multiple comparisons test	Mean Diff.	95% CI of diff.	Significant?	Summary	Adjusted P Value
	715	525	915	780
	610	575	960	905		Two-way ANOVA	Ordinary							TshGAL80;Lk-GAL4>UAS-IMP-TNT:Fed vs. TshGAL80;Lk-GAL4>UAS-IMP-TNT:Starved	422.4	291.2 to 553.6	Yes	****	< 0.0001
			1210	845		Alpha	0.05							TshGAL80;Lk-GAL4>UAS-IMP-TNT:Fed vs. TshGAL80;Lk-GAL4>UAS-TNT:Fed	-93.7	-218.3 to 30.90	No	ns	0.2102
	990	710	810	680										TshGAL80;Lk-GAL4>UAS-IMP-TNT:Fed vs. TshGAL80;Lk-GAL4>UAS-TNT:Starved	6.9	-117.7 to 131.5	No	ns	0.9989
	845	585	1160	60		Source of Variation	% of total variation	P value	P value summary	Significant?				TshGAL80;Lk-GAL4>UAS-IMP-TNT:Starved vs. TshGAL80;Lk-GAL4>UAS-TNT:Fed	-516.1	-640.7 to -391.5	Yes	****	< 0.0001
	1130	650	1205	1085		Interaction	7.977	< 0.0001	****	Yes				TshGAL80;Lk-GAL4>UAS-IMP-TNT:Starved vs. TshGAL80;Lk-GAL4>UAS-TNT:Starved	-415.5	-540.1 to -290.9	Yes	****	< 0.0001
	810	660	1090	1005		Row Factor	19.97	< 0.0001	****	Yes				TshGAL80;Lk-GAL4>UAS-TNT:Fed vs. TshGAL80;Lk-GAL4>UAS-TNT:Starved	100.6	-17.07 to 218.3	No	ns	0.1221
	805	485	820	915		Column Factor	21.07	< 0.0001	****	Yes
	890	740	1105	330
	1280	495	1305	1145		ANOVA table	SS	DF	MS	F (DFn, DFd)	P value			Test details	Mean 1	Mean 2	Mean Diff.	SE of diff.	N1	N2	q	DF
	935	620	1115	1030		Interaction	946691	1	946691	F (1, 144) = 22.53	P < 0.0001
	1070	830	810	990		Row Factor	2370000	1	2370000	F (1, 144) = 56.42	P < 0.0001			TshGAL80;Lk-GAL4>UAS-IMP-TNT:Fed vs. TshGAL80;Lk-GAL4>UAS-IMP-TNT:Starved	903	480.6	422.4	50.46	33	33	11.84	144
			970	1145		Column Factor	2501000	1	2501000	F (1, 144) = 59.52	P < 0.0001			TshGAL80;Lk-GAL4>UAS-IMP-TNT:Fed vs. TshGAL80;Lk-GAL4>UAS-TNT:Fed	903	996.7	-93.7	47.94	33	41	2.764	144
	760	395	980	990		Residual	6050000	144	42013					TshGAL80;Lk-GAL4>UAS-IMP-TNT:Fed vs. TshGAL80;Lk-GAL4>UAS-TNT:Starved	903	896.1	6.9	47.94	33	41	0.2036	144
	1145	270	775	1000										TshGAL80;Lk-GAL4>UAS-IMP-TNT:Starved vs. TshGAL80;Lk-GAL4>UAS-TNT:Fed	480.6	996.7	-516.1	47.94	33	41	15.23	144
	775	675	965	1060										TshGAL80;Lk-GAL4>UAS-IMP-TNT:Starved vs. TshGAL80;Lk-GAL4>UAS-TNT:Starved	480.6	896.1	-415.5	47.94	33	41	12.26	144
	650	540	1220	550										TshGAL80;Lk-GAL4>UAS-TNT:Fed vs. TshGAL80;Lk-GAL4>UAS-TNT:Starved	996.7	896.1	100.6	45.27	41	41	3.143	144
	935	645	570	775
	880	395
	895	55	1120	1150
	850	230	1240	825
	1065	680	1095	1165
	1050	80	835	700
			1130	1175
	755	670	1075	1130
	1155	410	1245	1290
	830	445	880	630
	855	180	1040	595
	950	860	900	845
	875	250	965	860
	980	400
	995	505
	950	50	1090	985
	720	155	1085	1070
			1110	700
			805	820
			1020	950
			1090	1020
			1010	580
			1110	1060
			570	675

## Sheet: Fig 2 E
Fig 2 E	Sleep = min/24hrs
	Fed	Starved	Fed	Starved					Fed			Starved			Number of families	1
	Apt-GAL4>UAS-IMP-TNT		Apt-GAL4>UAS-TNT				Genotype	Mean (min/24hrs)	SEM	N	Mean (min/24hrs)	SEM	N		Number of comparisons per family	6
	415	10					impTNT	963.8	40.56	36	431.8	54.07	34		Alpha	0.05
	690	665	1305	1145			TNT	1186	23.74	18	1073	37.32	19
	820	870	1205	1095											Tukey's multiple comparisons test	Mean Diff.	95% CI of diff.	Significant?	Summary	Adjusted P Value
	1290	355	1210	1395			Two-way ANOVA	Ordinary
	815	50	1020	730			Alpha	0.05							impTNT:Fed vs. impTNT:Starved	532	381.2 to 682.8	Yes	****	< 0.0001
	1260	160	1270	890											impTNT:Fed vs. TNT:Fed	-222.2	-404.2 to -40.22	Yes	*	0.0101
	1130	350					Source of Variation	% of total variation	P value	P value summary	Significant?				impTNT:Fed vs. TNT:Starved	-109.2	-288.0 to 69.56	No	ns	0.3858
	860	10					Interaction	7.536	< 0.0001	****	Yes				impTNT:Starved vs. TNT:Fed	-754.2	-938.0 to -570.4	Yes	****	< 0.0001
	820	555	1060	765			Row Factor	32	< 0.0001	****	Yes				impTNT:Starved vs. TNT:Starved	-641.2	-821.8 to -460.6	Yes	****	< 0.0001
	670	90	1035	1000			Column Factor	17.86	< 0.0001	****	Yes				TNT:Fed vs. TNT:Starved	113	-94.35 to 320.3	No	ns	0.4879
	1015	415	1210	1135
	715		1060	1015			ANOVA table	SS	DF	MS	F (DFn, DFd)	P value
	1115	440	1260	1155			Interaction	1062000	1	1062000	F (1, 103) = 18.22	P < 0.0001			Test details	Mean 1	Mean 2	Mean Diff.	SE of diff.	N1	N2	q	DF
	1115	950	1235	1120			Row Factor	4508000	1	4508000	F (1, 103) = 77.36	P < 0.0001
	1105	705	1165	1145			Column Factor	2516000	1	2516000	F (1, 103) = 43.17	P < 0.0001			impTNT:Fed vs. impTNT:Starved	963.8	431.8	532	57.73	36	34	13.03	103
	1280	590		910			Residual	6002000	103	58271					impTNT:Fed vs. TNT:Fed	963.8	1186	-222.2	69.68	36	18	4.509	103
	795	155	1105	1055											impTNT:Fed vs. TNT:Starved	963.8	1073	-109.2	68.45	36	19	2.256	103
	1205		1275	1185											impTNT:Starved vs. TNT:Fed	431.8	1186	-754.2	70.36	34	18	15.16	103
			1120	1185											impTNT:Starved vs. TNT:Starved	431.8	1073	-641.2	69.14	34	19	13.11	103
															TNT:Fed vs. TNT:Starved	1186	1073	113	79.4	18	19	2.013	103
	915	490
	940	480	1330	1055
	1440	1430	1165	1145
	870	325	1325	1265
	655	270
	1350	105
	1060	695
	770	365
	990	210
	920	495
	980	445
	1125	35
	1245	705
	915	270
	495	70
	690	865
	1210	520
	1010	535

## Sheet: Fig 2 F
		Sleep = min/24hrs
Fig 2 F		Fed	Starved	Fed	Starved	Fed	Starved				Fed			Starved			Number of families	1
		UAS-Lk-RNAi/+		Apt-GAL4;UAS-dicr2/+		Apt-GAL4;UAS-dicr2>UAS-Lk-RNAi			Genotype	Mean (min/24hrs)	SEM	N	Mean (min/24hrs)	SEM	N		Number of comparisons per family	15
		1075	595	1035	990	975	1025		UAS-Lk-RNAi /+	1065	20.42	79	696.3	15.81	79		Alpha	0.05
		775	590	1110	915	1165	1095		dicr2;Apt-GAL4/+	1202	29.29	13	745	70.6	13
		955	635	1345	715	1115	945		dicr2;Apt-GAL4>UAS-Lk-RNAi	1023	49.28	12	946.8	31.53	11		Tukey's multiple comparisons test	Mean Diff.	95% CI of diff.	Significant?	Summary	Adjusted P Value
		1065	845	1295	975	875
		1075	825	1170	675	1120	990										UAS-Lk-RNAi /+:Fed vs. UAS-Lk-RNAi /+:Starved	368.7	293.3 to 444.1	Yes	****	< 0.0001
		1010	680	1310	795	1160	900		Two-way ANOVA	Ordinary							UAS-Lk-RNAi /+:Fed vs. dicr2;Apt-GAL4/+:Fed	-137	-278.8 to 4.824	No	ns	0.0649
		965	630	1185	130	1095	1020		Alpha	0.05							UAS-Lk-RNAi /+:Fed vs. dicr2;Apt-GAL4/+:Starved	320	178.2 to 461.8	Yes	****	< 0.0001
		1170	745	1340	735	920	1025										UAS-Lk-RNAi /+:Fed vs. dicr2;Apt-GAL4>UAS-Lk-RNAi:Fed	42	-104.8 to 188.8	No	ns	0.963
		1245	640	1220	990	1090	875		Source of Variation	% of total variation	P value	P value summary	Significant?				UAS-Lk-RNAi /+:Fed vs. dicr2;Apt-GAL4>UAS-Lk-RNAi:Starved	118.2	-34.29 to 270.7	No	ns	0.2286
		980	585	1200	855	890	865		Interaction	7.798	< 0.0001	****	Yes				UAS-Lk-RNAi /+:Starved vs. dicr2;Apt-GAL4/+:Fed	-505.7	-647.5 to -363.9	Yes	****	< 0.0001
		1120	950	1015	330	630	715		Row Factor	2.567	0.0181	*	Yes				UAS-Lk-RNAi /+:Starved vs. dicr2;Apt-GAL4/+:Starved	-48.7	-190.5 to 93.12	No	ns	0.9213
		1050	600	1220	810	1240	960		Column Factor	26.61	< 0.0001	****	Yes				UAS-Lk-RNAi /+:Starved vs. dicr2;Apt-GAL4>UAS-Lk-RNAi:Fed	-326.7	-473.5 to -179.9	Yes	****	< 0.0001
		1280	655	1175	770												UAS-Lk-RNAi /+:Starved vs. dicr2;Apt-GAL4>UAS-Lk-RNAi:Starved	-250.5	-403.0 to -98.01	Yes	****	< 0.0001
		1290	715						ANOVA table	SS	DF	MS	F (DFn, DFd)	P value			dicr2;Apt-GAL4/+:Fed vs. dicr2;Apt-GAL4/+:Starved	457	271.1 to 642.9	Yes	****	< 0.0001
		1015	750						Interaction	674472	2	337236	F (2, 201) = 12.44	P < 0.0001			dicr2;Apt-GAL4/+:Fed vs. dicr2;Apt-GAL4>UAS-Lk-RNAi:Fed	179	-10.69 to 368.7	No	ns	0.0767
		965	760						Row Factor	222058	2	111029	F (2, 201) = 4.094	P = 0.0181			dicr2;Apt-GAL4/+:Fed vs. dicr2;Apt-GAL4>UAS-Lk-RNAi:Starved	255.2	61.08 to 449.3	Yes	**	0.0028
									Column Factor	2302000	1	2302000	F (1, 201) = 84.87	P < 0.0001			dicr2;Apt-GAL4/+:Starved vs. dicr2;Apt-GAL4>UAS-Lk-RNAi:Fed	-278	-467.7 to -88.31	Yes	***	0.0005
		1270	740						Residual	5451000	201	27119					dicr2;Apt-GAL4/+:Starved vs. dicr2;Apt-GAL4>UAS-Lk-RNAi:Starved	-201.8	-395.9 to -7.676	Yes	*	0.0364
		1230	655														dicr2;Apt-GAL4>UAS-Lk-RNAi:Fed vs. dicr2;Apt-GAL4>UAS-Lk-RNAi:Starved	76.2	-121.6 to 274.0	No	ns	0.8774
		1050	360
		1010	900
		680	460														Test details	Mean 1	Mean 2	Mean Diff.	SE of diff.	N1	N2	q	DF
		1250	750
		1250	895														UAS-Lk-RNAi /+:Fed vs. UAS-Lk-RNAi /+:Starved	1065	696.3	368.7	26.2	79	79	19.9	201
		1050	715														UAS-Lk-RNAi /+:Fed vs. dicr2;Apt-GAL4/+:Fed	1065	1202	-137	49.29	79	13	3.931	201
		1130	625														UAS-Lk-RNAi /+:Fed vs. dicr2;Apt-GAL4/+:Starved	1065	745	320	49.29	79	13	9.182	201
		1150	575														UAS-Lk-RNAi /+:Fed vs. dicr2;Apt-GAL4>UAS-Lk-RNAi:Fed	1065	1023	42	51.02	79	12	1.164	201
		1055	800														UAS-Lk-RNAi /+:Fed vs. dicr2;Apt-GAL4>UAS-Lk-RNAi:Starved	1065	946.8	118.2	53	79	11	3.154	201
		1210	830														UAS-Lk-RNAi /+:Starved vs. dicr2;Apt-GAL4/+:Fed	696.3	1202	-505.7	49.29	79	13	14.51	201
		630	550														UAS-Lk-RNAi /+:Starved vs. dicr2;Apt-GAL4/+:Starved	696.3	745	-48.7	49.29	79	13	1.397	201
		1215	760														UAS-Lk-RNAi /+:Starved vs. dicr2;Apt-GAL4>UAS-Lk-RNAi:Fed	696.3	1023	-326.7	51.02	79	12	9.055	201
		1080	535														UAS-Lk-RNAi /+:Starved vs. dicr2;Apt-GAL4>UAS-Lk-RNAi:Starved	696.3	946.8	-250.5	53	79	11	6.685	201
																	dicr2;Apt-GAL4/+:Fed vs. dicr2;Apt-GAL4/+:Starved	1202	745	457	64.59	13	13	10.01	201
		1335	940														dicr2;Apt-GAL4/+:Fed vs. dicr2;Apt-GAL4>UAS-Lk-RNAi:Fed	1202	1023	179	65.92	13	12	3.84	201
		1265	745														dicr2;Apt-GAL4/+:Fed vs. dicr2;Apt-GAL4>UAS-Lk-RNAi:Starved	1202	946.8	255.2	67.46	13	11	5.35	201
		1240	880														dicr2;Apt-GAL4/+:Starved vs. dicr2;Apt-GAL4>UAS-Lk-RNAi:Fed	745	1023	-278	65.92	13	12	5.964	201
		1035	765														dicr2;Apt-GAL4/+:Starved vs. dicr2;Apt-GAL4>UAS-Lk-RNAi:Starved	745	946.8	-201.8	67.46	13	11	4.23	201
		1210	765														dicr2;Apt-GAL4>UAS-Lk-RNAi:Fed vs. dicr2;Apt-GAL4>UAS-Lk-RNAi:Starved	1023	946.8	76.2	68.74	12	11	1.568	201
		940	865
		1100	460
		1300	940
		1065	865
		1230	930
		1320	810
		1165	525
		1235	765
		1250	720
		1315	835
		1260	935
		920	675
		835	645
		920	375
		1055	570
		925	825
		990	670
		860	710
		745	535
		1140	675
		1090	340
		920	655
		455	585
		1190	625
		1055	560
		1065	425
		1020	815
		1170	925
		1075	740
		950	780
		730	540
		935	610
		1150	715
		1100	630
		960	525
		1250	685
		830	695
		1140	750
		855	675
		1200	765
		1250	705
		610	745
		1150	740

[truncated: 32 more sheets: Fig 2 G, Fig 3D, Fig 3E, Fig 4B, Fig 4C, Fig 4 D, Fig 4F, Fig 5A, Fig 5B, Fig 5C, Fig 5D, Fig 5E and F, Fig 6B, Fig 6D, Fig 6E, Fig 6G, Fig 6H, Fig 6J, Fig 6K, S1B Fig …]
